# Supplementary material for: Insecticide resistance and underlying targets-site and metabolic mechanisms in Aedes aegypti and Aedes albopictus from Lahore, Pakistan
Source: Sci Rep. 2021 Feb 25;11:4555. doi: 10.1038/s41598-021-83465-w (PMC7907206; doi:10.1038/s41598-021-83465-w)
Supplement: Supplementary file 1 — Supplementary Information 1. [file 41598_2021_83465_MOESM1_ESM.xlsx]

## Sheet: raw data and calculations
Insecticide resistance and underlying targets-site and metabolic mechanisms in Aedes aegypti and Aedes albopictus from Lahore, Pakistan
Rafi Ur Rahman, Barbara Souza, Iftikhar Uddin, Luana Carrara, Luiz Paulo Brito, Monique Melo Costa, Muhammad Asif Mahmood, Sozaina Khan, Jose Bento Pereira Lima, Ademir Jesus Martins
Supplementary Table S1
Gene Expression analyses
Original values									Used values										Average Ct								delta Ct (rps14)							delta Ct (rps14) - wo outliers							delta-delta Ct (Rock)							Change-fold (Rock)
	rps14	Cyp9M6	CCEae3a	SAP2	Cyp9J10	Cyp6BB2	Cyp9J28			rps14	Cyp9M6	CCEae3a	SAP2	Cyp9J10	Cyp6BB2	Cyp9J28			rps14	Cyp9M6	CCEae3a	SAP2	Cyp9J10	Cyp6BB2	Cyp9J28		Cyp9M6	CCEae3a	SAP2	Cyp9J10	Cyp6BB2	Cyp9J28		Cyp9M6	CCEae3a	SAP2	Cyp9J10	Cyp6BB2	Cyp9J28		Cyp9M6	CCEae3a	SAP2	Cyp9J10	Cyp6BB2	Cyp9J28		Cyp9M6	CCEae3a
Rock-1	19.573	23.9611	25.0695	25.6935	23.5835	24.2632	23.858		Rock-1	19.573	23.9611	25.0695	25.6935		24.2632	23.858		Rock-1	19.5797	23.8343	25.2977	25.9427	23.1869	24.1795	24.0512		4.25452	5.71794	6.36293	3.60714	4.59973	4.4715		4.25452	5.71794	6.36293	3.60714	4.59973	4.4715		0.721392	0.416876	1.36184	-0.0537019	0.203566	0.511667		0.606512	0.749045
Rock-1	19.635	23.8315	25.2735	25.456	23.1899	23.9813	24.117		Rock-1	19.635	23.8315	25.2735	25.456	23.1899	23.9813	24.117
Rock-1	19.529	23.7102	25.4191	26.2086	23.1304	24.2246	24.01		Rock-1	19.529	23.7102	25.4191	26.2086	23.1304	24.2246	24.01
Rock-1	19.582	22.9585	25.4287	26.4126	23.2403	24.2488	24.22		Rock-1	19.582		25.4287	26.4126	23.2403	24.2488	24.22
Rock-2	19.806	24.3138	26.7058	26.6989	23.6402	24.8584	24.15		Rock-2	19.806	24.3138	26.7058	26.6989	23.6402	24.8584	24.15		Rock-2	19.9703	24.0082	26.6541	26.8198	23.7082	24.7827	23.974		4.03796	6.68383	6.84955	3.73792	4.81244	4.00375		4.03796	6.68383	6.84955	3.73792		4.00375		0.504834	1.38277	1.84845	0.0770771		0.0439167		0.704742	0.383483
Rock-2	20.169	23.8201	26.7697	26.7784	23.7674	24.7799	23.844		Rock-2	20.169	23.8201	26.7697	26.7784	23.7674	24.7799	23.844
Rock-2	19.939	23.1235	26.6179	26.9821	23.236	24.6145	23.928		Rock-2	19.939		26.6179	26.9821		24.6145	23.928
Rock-2	19.967	23.8908	26.5229		23.717	24.8779	24.172		Rock-2	19.967	23.8908	26.5229		23.717	24.8779	24.172
Rock-3	21.331	23.8892	24.8026	24.2844	25.3145	25.5683	24.489		Rock-3	21.331	23.8892	24.8026	24.2844	25.3145	25.5683	24.489		Rock-3	21.2082	24.1847	25.1068	24.4475	25.1512	25.5035	24.6125		2.97643	3.89853	3.2393	3.94292	4.29524	3.40425		2.97643	3.89853	3.2393	3.94292	4.29524	3.40425		-0.556703	-1.40253	-1.7618	0.282069	-0.100928	-0.555583		1.4709	2.64365
Rock-3	21.213	24.4158	25.0683	24.5559	24.9516	25.2734	24.834		Rock-3	21.213	24.4158	25.0683	24.5559	24.9516	25.2734	24.834
Rock-3	21.078	24.2489	25.8606	24.4572	24.5695	25.6688	24.672		Rock-3	21.078	24.2489		24.4572		25.6688	24.672
Rock-3	21.211	22.4066	25.4494	24.4927	25.1874	25.1347	24.455		Rock-3	21.211		25.4494	24.4927	25.1874		24.455
Rock-4	21.185	24.6864	26.8992	25.2946	24.956	26.2174	24.572		Rock-4	21.185	24.6864	26.8992	25.2946	24.956	26.2174	24.572		Rock-4	21.7353	24.5989	26.6393	25.2879	25.0907	26.0289	24.2737		2.8636	4.90395	3.5526	3.3554	4.29353	2.53833		2.8636	4.90395	3.5526	3.3554	4.29353			-0.669523	-0.397109	-1.44849	-0.305444	-0.102637			1.59055	1.31687
Rock-4	22.166	24.8299	26.5316	25.302	25.1308	26.1158	23.727		Rock-4	22.166	24.8299	26.5316	25.302	25.1308	26.1158	23.727
Rock-4	21.855	24.2806	26.4871	25.2672	25.1854	25.7533	24.522		Rock-4	21.855	24.2806	26.4871	25.2672	25.1854	25.7533	24.522
Rock-4				25.3785					Rock-4
PAG-1	21.827	24.6111	25.6266	26.7438	26.2122	27.0604	22.301		PAG-1	21.827	24.6111	25.6266	26.7438	26.2122	27.0604	22.301		PAG-1	21.79	25.0542	25.6954	26.7996	26.2096	26.7683	22.3155		3.26415	3.9054	5.0096	4.41959	4.97828	0.5255			3.9054	5.0096	4.41959	4.97828	0.5255			-1.39566	0.00850657	0.758748	0.582118	-3.43433			2.63109
PAG-1	21.824	25.2319	25.6334	26.7649	26.0812	26.7501	22.246		PAG-1	21.824	25.2319	25.6334	26.7649	26.0812	26.7501	22.246
PAG-1	21.571	24.0117	25.8262	26.8901	26.1739	26.6706	22.187		PAG-1	21.571		25.8262	26.8901	26.1739	26.6706	22.187
PAG-1	21.938	25.3195			26.371	26.5921	22.528		PAG-1	21.938	25.3195			26.371	26.5921	22.528
PAG-2	22.291	23.6805	25.0305	26.8582	21.2399	21.6883	17.857		PAG-2				26.8582		21.6883	17.857		PAG-2	18.1237	22.3579	24.421	26.892	20.8617	21.6591	18.0712		4.23423	6.29735	8.76833	2.73801	3.53547	-0.0524167		4.23423		8.76833		3.53547	-0.0524167		0.701098		3.76724		-0.860698	-4.01225		0.615104
PAG-2	18.117	22.3226	24.2842	26.9946	20.8364	21.8089	18.189		PAG-2	18.117	22.3226	24.2842	26.9946	20.8364	21.8089	18.189
PAG-2	18.08	22.2991	24.564	26.8138	20.8433	21.3191	17.977		PAG-2	18.08	22.2991	24.564	26.8138	20.8433		17.977
PAG-2	18.174	22.452	24.4149	26.9014	20.9053	21.4802	18.262		PAG-2	18.174	22.452	24.4149	26.9014	20.9053	21.4802	18.262
PAG-3	19.49	24.2085	24.9467	26.2629	24.4202	24.4631	21.822		PAG-3	19.49	24.2085	24.9467	26.2629	24.4202	24.4631			PAG-3	19.748	24.0842	24.8802	19.9811	24.344	24.5454	22.431		4.33619	5.13223	0.233136	4.59597	4.79741	2.683		4.33619	5.13223		4.59597	4.79741			0.803057	-0.16883		0.935129	0.401242			0.573133	1.12415
PAG-3	19.906	23.4862	24.8325	26.8739	24.2881	23.4119	22.386		PAG-3	19.906		24.8325	26.8739	24.2881		22.386
PAG-3	19.65	23.9027	24.9	26.7877	24.415	24.5768	22.426		PAG-3	19.65	23.9027	24.9	26.7877	24.415	24.5768	22.426
PAG-3	19.946	24.1413	24.8417		24.2526	24.5963	22.481		PAG-3	19.946	24.1413	24.8417	0	24.2526	24.5963	22.481
PAG-4	18.473	22.4583	23.6422	25.3782	21.254	21.1182	18.981		PAG-4	18.473		23.6422	25.3782		21.1182	18.981		PAG-4	18.5613	22.9381	23.7553	25.65	21.6524	21.4869	19.0412		4.37681	5.19405	7.0887	3.09111	2.92563	0.48		4.37681	5.19405	7.0887	3.09111		0.48		0.843682	-0.107009	2.08761	-0.569735		-3.47983		0.55722	1.07699
PAG-4	18.556	22.9415	23.8123	25.623	21.5537	21.9161	18.83		PAG-4	18.556	22.9415	23.8123	25.623	21.5537	21.9161	18.83
PAG-4	18.616	22.9988	23.9777	25.866	21.7433	21.21	19.113		PAG-4	18.616	22.9988	23.9777	25.866	21.7433	21.21	19.113
PAG-4	18.6	22.8739	23.5891	25.7326	21.66	21.7032	19.241		PAG-4	18.6	22.8739	23.5891	25.7326	21.66	21.7032	19.241
																																		Average delta Ct (rps14)														Average delta Ct (rps14)
																																		Cyp9M6	CCEae3a	SAP2	Cyp9J10	Cyp6BB2	Cyp9J28									Cyp9M6	CCEae3a
																																	Rock	3.53313	5.30106	5.00109	3.66085	4.39616	3.95983								PAG	0.581819	1.61074
[truncated: 11 more columns]
